# Supplementary material for: Identification and Evaluation of Aromatic Volatile Compounds in 26 Cultivars and 8 Hybrids of Freesia hybrida
Source: Molecules. 2021 Jul 25;26(15):4482. doi: 10.3390/molecules26154482 (PMC8347352; doi:10.3390/molecules26154482)
Supplement: Supplementary file 1 [file molecules-26-04482-s001.zip]

Archive with 1 entries (1 files):
- molecules-1288747-supplementary.pdf
